# Supplementary material for: The effect of providing Medicare Advantage enrollees diagnosed with cancer additional time to reassess enrollment
Source: Health Aff Sch. 2025 Jun 27;3(7):qxaf131. doi: 10.1093/haschl/qxaf131 (PMC12248418; doi:10.1093/haschl/qxaf131)
Supplement: qxaf131_Supplementary_Data [file qxaf131_supplementary_data.zip]

Archive with 2 entries (2 files):
- HA_coi_disclosure.docx
- Supplemental Appendix (2).docx
